# Supplementary material for: Diverse Members of the Phylum Armatimonadota Promote the Growth of Aquatic Plants, Duckweeds
Source: Int J Mol Sci. 2025 Oct 9;26(19):9824. doi: 10.3390/ijms26199824 (PMC12524902; doi:10.3390/ijms26199824)
Supplement: Supplementary file 1 [file ijms-26-09824-s001.zip]

Archive with 1 entries (1 files):
- ijms-3908202-supplementary.pdf
